# Supplementary material for: Genetic and phenotypic landscape of pediatric-onset epilepsy in 142 Indian families: Counseling and therapeutic implications
Source: Clin Genet. Author manuscript; Available in PMC 2024 Jun 1. (PMC7615923; doi:10.1111/cge.14495)
Supplement: Supplementary tables [file EMS195231-supplement-Supplementary_tables.xlsx]

## Sheet: S1_Molecular diagnosis
S1_Clinical and molecular details of families with definitive diagnosis
Family ID	Proband ID	Age	Gender	Consanguinity	Clinical presentation	MRI findings	Seizure onset group	Seizure onset	EEG findings	Seizure category	Epilepsy syndrome	Genetic testing method	Capture kit	Diagnosis achieved using	Type of disorder	Final diagnosis (MIM)	Zygosity	Inheritance pattern	Gene	Transcript ID	Variants	Type of variant	Parental origin	ACMG classification	Novel or known variant	ClinVar ID	Evidence	Probable AEDs/ Other therapeutic implications	Contraindications	References
F1	P1	6 months	Male	Yes	Generalised dystonia, spasticity, epilepsy, global developmental delay	Delayed myelination	Infantile onset	3 months	Abnormal sleep EEG: abnormal epileptic discharges in periodic generalised spike waves; Hypsarrythmia variant	Epileptic spasm	IESS	Singleton ES	CreV3	Singleton ES	Monogenic	Congenital disorder of glycosylation, type Ip (613661)	Homozygous	Autosomal recessive	ALG11	NM_001004127.3	c.1241T>A p.(Ile414Asn)	Missense	Maternal and Paternal	VUS	Known	RCV002305446.8	Sparse	Topiramate, vigabatrin	NA	28649519, 28300031, 35907674
F2	P2	9 months	Male	Yes	Global developmental delay, spasticity, microcephaly, west syndrome	NA	Infantile onset	2 months	Hypsarrythmia	Mixed seizures (ES, AA, Fo, My, BTCS)	IESS	Mendeliome	NA	Mendeliome	Monogenic	Congenital disorder of glycosylation, type Ip (613661)	Homozygous	Autosomal recessive	ALG11	NM_001004127.3	c.1241T>A p.(Ile414Asn)	Missense	Maternal and Paternal	VUS	Known	RCV002305446.8	Sparse	Topiramate, vigabatrin	NA	28649519, 28300031, 35907674
F3	P3	5 years	Female	No	GDD, behavioral abnormalities, hyperactivity, absent speech, epilepsy, microcephaly	Non-enhancing hyperintensity on T2 FLAIR imaging in peritrigonal white in parieto-occipital regions	Infantile onset	7 months	Multifocal and generalized epileptiform abnormalities and mild degree of generalized non-specific dysfunction of electrical activity	Epileptic spasm	IESS	Singleton ES	CreV2	Singleton ES	Monogenic	Combined oxidative phosphorylation deficiency 13 (614932)	Homozygous	Autosomal recessive	PNPT1	NM_033109.5	c.2213G>A p.(Arg738His)	Missense	Maternal and Paternal	Likely pathogenic	Novel	RCV001290310.3	Sparse	Phenobarbitol, vigabatrin	NA	28645153, 28594066
F4	P4	7 years	Male	Yes	ID, regression at the age of 3 years, seizures, spasticity, non verbal, unable to walk, aggression	Cerebral atrophy; hyperintensities in splenium of corpus callosum (7 years)	Childhood onset	3 years	Total 5 electrographic seizures were noted, all 5 events were masked by by artifacts with suspicion of origin from right temporo-occipital region (7 years)	FIAS to BTCS, My	Non-syndromic epilepsy	Singleton ES	CreV2	Singleton ES	Monogenic	Sandhoff disease, infantile, juvenile forms (MIM# 268800)	Homozygous	Autosomal recessive	HEXB	NM_000521.4	c.965T>C p.(Ile322Thr)	Missense	Maternal and Paternal	VUS	Novel	RCV001290316.3	NA	NA
F5	P5	4 years	Female	No	Global developmental delay, behavioral abnormalities, seizures, aggressive, purposeful hand movements	Normal	Childhood onset	3 years	3 years: Right fronto-temporal and generalized epileptiform abnormalities with mild degree of generalized non-specific dysfunction of electrical activity	GTS	LGS	MLPA (Salsa P245-B1 Microdeletion syndrome kit)	NA	MLPA	Monogenic	Rett syndrome	Heterozygous	X-linked dominant	MECP2	NA	Heterozygous deletion in exon 4	Deletion	Unknown	Pathogenic	Known	NA	Emerging	Valproic acid, carbamazepine, lamotrigine, Cannabidivarin	NA	21636780, 35364618, 30425922, 26089674, 27988477
F6	P6	3 years	Female	No	Global developmental delay, seizures, autism spectrum disorder, purposeless speech, hypotonia	Normal	Infantile onset	3 months	Multifocal paroxysmal activity	FMS(Hc), BTCS	DS	CMA and trio ES	650k array and CreV2	Trio ES	Monogenic	Epilepsy, generalized, with febrile seizures plus, type 2 (604403)	Heterozygous	Autosomal dominant	SCN1A	NM_006920.6	c.5087T>C p.(Phe1696Ser)	Missense	De novo	Pathogenic	Novel	SCV001573221	Strong	Sodium valproate, Clobazam, benzodiazepines, cannabinoids	Sodium channel blockers: phenytoin, carbamazepine, lamotrigine, and vigabatrin	28564577, 20301494
F7	P7	5 years	Male	No	Seizures, regression at 3 years, cognitive decline	mild corpus callosal atrophy and periventricular leukomalacia	Childhood onset	3 years	Epileptic encephalopathy	My	PME	Mendeliome	CEV4	Mendeliome	Monogenic	Ceroid lipofuscinosis, neuronal, 6 (601780)	Homozygous	Autosomal recessive	CLN6	NM_017882.3	c.896C>A p.(Pro299His)	Missense	Maternal and Paternal	Likely pathogenic	Novel	RCV001572615.3	Emerging	Sodium valproate, Lamotrigine	Phenytoin, Carbamazepine
F8	P8	4 years 6 months	Female	No	Global developmental delay, autism spectrum disorder, increased intercanthal space, hypertonia, hearing impairment, epilepsy	Normal	Infantile onset	1 year	Suggestive of epileptic encephalopathy	FTCS	EIDEE	CMA and Singleton ES	750k array and CreV2	Singleton ES	Monogenic	Developmental and epileptic encephalopathy 4 (612164)	Heterozygous	Autosomal dominant	STXBP1	NM_001032221.6	c.785A>T p.(Asp262Val)	Missense	De novo	Likely pathogenic	Novel	RCV001376171.3	Emerging	Vigabatrin, Sodium valproate, Levetiracetam, ACTH	NA	35007884, 28971703, 35851549, 32643187
F9	P9	5 years	Female	No	Epilepsy with neuroregression (after 3 years), does not speak words and sentences	Normal	Childhood onset	3 years 6 months	Suggestive of diffuse cerebral dysfunction	BTCS	Non-syndromic epilepsy	Singleton ES	CreV2	Singleton ES	Monogenic	Ceroid lipofuscinosis, neuronal, 2 (204500)	Compound heterozygous	Autosomal recessive	TPP1	NC_000011.9 NM_000391.4	c.688-1G>T; c.1340G>C p.(Arg447Pro)	Splicing and missense	Maternal and Paternal	Pathogenic and Likely pathogenic	Novel/Novel	RCV001290315.3/ RCV001290314.3	Strong	Tripeptidyl‐peptidase I enzyme replacement therapy	NA
F10	P10	2 years	Male	No	Epileptic encephalopathy	Normal	Neonatal onset	Day 2	2 years- Multifocal, generalised epileptiform abnormalities	GCS	EIDEE	Singleton ES	NA	Mendeliome	Monogenic	Developmental and epileptic encephalopathy 4 (612164)	Heterozygous	Autosomal dominant	STXBP1	NM_003165.6	c.1217G>A p.(Arg406His)	Missense	De novo	Pathogenic	Known	SUB13902210	Emerging	Vigabatrin, Sodium valproate, Levetiracetam, ACTH	NA	35007884, 28971703, 35851549, 32643187
F11	P11	4 years	Female	Yes	Speech delay, focal seizures, involuntary movements	Cerebral and cerebellar atrophy	Childhood onset	2 years	3 years: Focal epileptiform abnormalities over the left temporal occipital region. Focal epilepsy.	FMS, BTCS	Non-syndromic epilepsy	Mendeliome	CEV3	Mendeliome	Monogenic	Ceroid lipofuscinosis, neuronal, 2 (204500)	Homozygous	Autosomal recessive	TPP1	NM_000391.4	c.379C>T p.(Arg127Ter)	Stopgain	Maternal and Paternal	Pathogenic	Known	RCV001804926.2	Strong	Tripeptidyl‐peptidase I enzyme replacement therapy	NA	28335910, 27083890
F12	P12	8 years	Female	Yes	Global developmental delay, neuroregression, epilepsy		Childhood onset	6 years	8 year 6 months- Occipital epileptiform abnormalities bilaterally (R>L) with mild degree of generalised non-specific dysfunction of electrical activity, maximum over the posterior head region; 10 years- Bilateral parieto-occipital epileptiform abnormalities with mild degree of generalised non-specific dusfunction of electrical activity	Fmy	PME	Mendeliome	CEV4	Mendeliome	Monogenic	Pontocerebellar hypoplasia, type 6 (611523)	Homozygous	Autosomal recessive	RARS2	NM_020320.5	c.848T>A p.(Leu283Gln)	Missense	Maternal and Paternal	Likely pathogenic	Known	RCV000779649.4	Sparse	Sodium valproate, Levetiracetam, Topiramate, Clonazepam	NA	29881806, 24047924, this study
F13	P13	1 year	Female	Yes	Global developmental delay, spastic quadriplegia, cerebral palsy, epileptic encephalopathy	suggestive of delayed myelination in bilateral parietal region	Infantile onset	9 months	focal seizure activity in right occipital region	FBTCS	Non-syndromic epilepsy	Singleton ES	CreV3	Singleton ES	Monogenic	Developmental and epileptic encephalopathy 48 (617276)	Heterozygous	Autosomal dominant	AP3B2	NM_001278512.2	c.2978_2979del p.(Pro993ArgfsTer5)	Missense	De novo	Pathogenic	Known	RCV001376173.5	Sparse	Vigabatrin	NA	36356440
F14	P14	1 year 6 months	Male	No	Global developmental delay, epilepsy, hypotonia, facial dysmorphism, depressed nasal bridge, small nose, upturned nares, upslant palpebral fissures, epicanthal folds, long philtrum, thin upper lip vermillion, high arched palate, round and pudge cheeks, microcephaly	At 6 months- Normal	Infantile onset	5 months	EEG at 5 months was normal; at 6 months- right temporal epileptiform abnormalities; 1 year 2 months- bilateral (Rt>Lt) temporal epileptiform abnormalities	Fo	Non-syndromic epilepsy	Singleton ES	CreV3	Singleton ES	Monogenic	Developmental and epileptic encephalopathy 47 (617166)	Heterozygous	Autosomal dominant	FGF12	NM_021032.5	c.334G>A p.(Gly112Ser)	Missense	De novo	Likely pathogenic	Known	SCV001573227	Sparse	Valproic acid, topiramate, carbamazepine, clobazam, levetiracetam, phenytoin	NA	34020858, 29699863
F15	P15	4 months	Female	Yes	Developmental delay, seizures, failure to thrive, spasticity, microcephaly, depressed nasal bridge	1 month- Thin corpus callosum; Bilateral 3rd and 4th ventricles are prominent	Neonatal onset	15th day	EEG (2 months)- Normal; EEG (4 months)- bilateral fronto-temporal and generalised epileptiform abnormalities	My	EIDEE	Singleton ES	CreV3	Singleton ES	Monogenic	Developmental and epileptic encephalopathy 65 (618008)	Heterozygous	Autosomal dominant	CYFIP2	NM_001037333.3	c.2089T>C p.Cys697Arg	Missense	De novo	Likely pathogenic	Novel	RCV001376174.3	NA	NA	NA
F16	P16	5 years	Female	Yes	Global developmental delay, epilepsy, facial dysmorphism	Bilateral subcortical white matter changes anterior temporal lobe	Infantile onset	1 year 2 months	Spike wave discharges; bifrontal spike, polyspike wave discharges during awake record	GCS	Non-syndromic epilepsy	Singleton ES	CreV3	Singleton ES	Monogenic	Congenital disorder of glycosylation, type IIt (618885)	Homozygous	Autosomal recessive	GALNT2	NM_004481.5	c.623G>A p.Arg208Gln	Missense	Maternal and Paternal	Likely pathogenic	Novel	RCV001376175.3	NA	NA
F16	P17	3 years	Female	Yes	Global developmental delay, epilepsy, facial dysmorphism	NA	Infantile onset	1 year 11 months	NA	GCS	Non-syndromic epilepsy	Segregation by Sanger sequencing	NA	NA	Monogenic	Congenital disorder of glycosylation, type IIt (618885)	Homozygous	Autosomal recessive	GALNT2	NM_004481.5	c.623G>A p.Arg208Gln	Missense	Maternal and Paternal	Likely pathogenic	Novel	RCV001376175.3	NA	NA
F17	P18	3 years	Male	No	Global developmental delay followed by regression after 2 years 6 months, microcephaly, epilepsy, hypertonia	Suggestive of bilateral symmetrical dilatation of bilateral lateral ventricles disproportionate to extra axial CSF spaces with paucity of white matter around ventricles in parieto-occipital lobes, periventricular leukomalacia	Childhood onset	4 months	EEG suggestive of non convulsive status epilepticus	BTCS	EE-SWAS	Mendeliome	NA	Mendeliome	Monogenic	SESAME syndrome (612780)	Homozygous	Autosomal recessive	KCNJ10	NM_002241.5	c.76C>T p.Arg26Ter	Stopgain	Maternal and Paternal	Pathogenic	Known	RCV000193637.14	Sparse	Valproate and lamotrigine	NA
F18	P19	1 year	Male	No	Familial epilepsy	Normal	Infantile onset	4 months	9 months- Normal; 1 year- generalised mild non specific disturbance of uncertain significance with slow posterior activity in awake state for age	Fo (Paroxysmal episodes)Uprolling of eyes, stiffening of upper limb , each episode lasting for around 2 seconds. No involuntary passage of urine, no deviation of angle of mouth); 9 months- 1 episode of focal seizures while on maintenance dose; 1 year- Stiffening of UL and LL, UREB	Non-syndromic epilepsy	Singleton ES	CreV3	Singleton ES	Monogenic	PRRT2-related disorder	Heterozygous	Autosomal dominant	PRRT2	NM_145239.3	c.649dup p.(Arg217Profs*8)	Frameshift insertion	Paternal	Pathogenic	Known	SUB13902210	Strong	Carbamazepine, oxcarbazepine, valproate, phenobarbital	Avoiding stress, sleep deprivation, anxiety, and other triggers	36187725, 28056630, 35382417
F19	P20	3 years	Male	No	Global developmental delay, seizures, microcephaly		Neonatal onset	Day 15	8 months- multifocal and generalised epileptiform abnormalities; 1 year 2 months- Generalised and bilateral parietal-temporal epileptiform abnormalities	Fo and mixed	EIMFS	Singleton ES	CreV3	Singleton ES	Monogenic	Developmental and epileptic encephalopathy 14 (614959)	Heterozygous	Autosomal dominant	KCNT1	NM_020822.3	c.3001A>T p.(Thr1001Ser)	Missense	De novo	Likely pathogenic	Novel	RCV001797003.2	Emerging	Quanidine	NA	26369628, 26740507
F20	P21	1 month	Female	No	Neonatal seizures	Normal	Neonatal onset	Day 5 of life	multifocal epilepsy	Fo	EIMFS	Mendeliome	NA	Mendeliome	Monogenic	Developmental and epileptic encephalopathy 14 (614959)	Heterozygous	Autosomal dominant	KCNT1	NM_020822.3	c.1546A>G p.(Met516Val)	Missense	De novo	Pathogenic	Known	SUB13902210	Emerging	Quanidine	NA	26369628, 26740507
F21	P22	4 years	Male	Yes	Neuroregression, epilepsy, hypotonia, intention tremor	4 years: Cerebellar atrophy, subtle symmetric abnormal intensities in posterior limb of bilateral internal capsule and periventricular white matter of bilateral temporal and occipital lobes	Childhood onset	4 years	4 years : mild degree of generalised non-specific dysfunction of electrical activity; 5 years- Abnormal EEG record suggestive of diffuse slowing with multifocal epilepsy	BTCS, My	PME	Mendeliome	NA	Mendeliome	Monogenic	Ceroid lipofuscinosis, neuronal, 6 (601780)	Homozygous	Autosomal recessive	CLN6	NM_017882.3	c.794_796del p.(Ser265del)	In-frame deletion	Maternal and Paternal	Likely pathogenic	Known	SCV001786701	Emerging	Sodium valproate, Lamotrigine	Phenytoin, Carbamazepine
F22	P23	1 year	Male	Yes	Epileptic encephalopathy, facial dysmorphism, hypotonia	Normal	Neonatal onset	Day 3 of life	Day 3- Multifocal and generalised epileptiform abnormalities; 6 months- normal	FTS	EIDEE	Singleton ES	CreV3	Singleton ES	Monogenic	Developmental and epileptic encephalopathy 25, with amelogenesis imperfecta (615905)	Homozygous	Autosomal recessive	SLC13A5	NM_177550.5	c.659G>A p.(Gly220Asp)	Missense	Maternal and Paternal	Likely pathogenic	Novel	SCV002072454	Emerging	Valproate, acetazolamide, carbamazepine, stiripentol	NA	34233239, 35633140, 36140822
F23	P24	3 years	Male	Yes	Epilepsy, regression, hypotonia, microcephaly	Benign enlargement of subarachnoid spaces	Infantile onset	3 months	5 months- suggestive of hypsarrythmia; 10 months- Multifocal epilepsy with generalization	Mixed (Fo, Spasm, Tonic)	IESS	Singleton ES	CreV3	Singleton ES	Monogenic	Microcephaly, short stature, and polymicrogyria with seizures (614833)	Homozygous	Autosomal recessive	RTTN	NM_173630.4	c.4438C>T p.(Leu1480Phe)	Missense	Maternal and Paternal	VUS	Novel	RCV001533212.3	NA	NA
F24	P25	2 years	Male	No	Epileptic encephalopathy, mild facial dysmorphism	Significant delayed myelination	Neonatal onset	First week after birth	NA	My	EIDEE	Singleton ES	CreV3	Singleton ES	Monogenic	Developmental and epileptic encephalopathy 4 (612164)	Heterozygous	Autosomal dominant	STXBP1	NM_001032221.6	c.1359+5G>A	Splicing	De novo	VUS	Novel	RCV001533418.4	Emerging	Vigabatrin, Sodium valproate, Levetiracetam, ACTH	NA	35007884, 28971703, 35851549, 32643187
F25	P26	Day 12	Male	No	Neonatal seizures	NA	Neonatal onset	Day 2	NA	FMS	Etiology specific-DEE	Singleton ES	CreV3	Singleton ES	Monogenic	Epilepsy, pyridoxine-dependent (266100)	Compound heterozygous	Autosomal recessive	ALDH7A1	NM_001182.5	c.1003C>T p.(Arg335Ter)/ c.1411_1412insG p.(Leu471ArgfsTer4)	Stopgain/Frameshift insertion	Maternal and Paternal	Pathogenic	Known/Novel	RCV000807892.8/ RCV001837055.4	Strong	Pyridoxine treatment	NA	24664145, 20301659
F25	P27	1 years	Male	Sibling	Global developmental delay, epilepsy, hypotonia		Neonatal onset	Day 4	EEG was suggestive of burst-supression pattern.	FMS	Non-syndromic epilepsy	Segregation analysis by Sanger	NA		Monogenic	Epilepsy, pyridoxine-dependent (266100)	Compound heterozygous	Autosomal recessive	ALDH7A1	NM_001182.5	c.1003C>T p.(Arg335Ter)/ c.1411_1412insG p.(Leu471ArgfsTer4)	Stopgain/Frameshift insertion	Maternal and Paternal	Pathogenic	Known/Novel	RCV000807892.8/ RCV001837055.4	Strong	Pyridoxine treatment	NA	24664145, 20301659
F26	P28	1 month	Male	Yes	Pontocerebellar hypoplasia	Pontocerebellar hypoplasia, thin corpus callosum, bright basal ganglia, white matter changes	Neonatal onset	Day 1	Normal	Sequential seizures	EIDEE	Singleton ES	CreV3	Singleton ES	Monogenic	Pontocerebellar hypoplasia, type 16 (619527)	Homozygous	Autosomal recessive	MINPP1	NM_004897.5	c.1008C>G p.(Ser336Arg)	Missense	Maternal and Paternal	VUS	Novel	RCV001837727.2	NA	NA
F27	P29	1 year 7 months	Male	No	Global developmental delay, epilepsy, optic atrophy	f/s/o hypoglycemia and HIE	Infantile onset	1 year 5 months	1 year 5 months- Multifocal and generalised epileptiform abnormalities over a grossly distributed background activity supporting the diagnosis of an epileptic encephalopathy.	Epileptic spasm, My	IESS	Singleton ES and CMA for validation	CreV3	ES CNV analysis	Chromosomal	15q13.3 microdeletion syndrome	Heterozygous	Autosomal dominant	15q13.2-13.3 deletion	NA	NA	Deletion		Pathogenic	Known	NA	NA	NA
F28	P30	1 year	Male	Yes	Epileptic encephalopathy	Thin corpus callosum, mild cerebral atrophy, mild white matter loss	Infantile onset	7 months	10 months- multifocal epileptiform abnormalities	BTCS	Non-syndromic epilepsy	Singleton ES	CreV3	Singleton ES	Monogenic	Developmental and epileptic encephalopathy 39 (612949)	Homozygous	Autosomal recessive	SLC25A12	NM_003705.5	c.1469G>A p.(Arg490Gln)	Missense	Maternal and Paternal	VUS	Known	RCV002259409.2	Emerging	Ketogenic diet, Levetiracetam, Phenobarbital	NA	36079864, 31403263, 26401995, 31766059
F29	P31	8 years	Female	Yes	Global developmental delay, epilepsy, intellectual disability, stereotypical movements, facial dysmorphism	Cerebellar volume loss, vermian hypoplasia, prominent sulcus spaces	Infantile onset	3 months	6 years 5 months- multifocal epileptiform abnormalities	Epileptic spasm	IESS	Singleton ES	CreV3	Singleton ES	Monogenic	Intellectual developmental disorder, autosomal recessive 57 (617188)	Homozygous	Autosomal recessive	MBOAT7	NM_024298.5	c.1290C>A p.(Tyr430Ter)	Stopgain	Maternal and Paternal	Likely pathogenic	Novel	SUB13902210	NA	NA
F30	P32	1 year	Male	No	Global developmentla delay, epilepsy, microcephaly, facial dysmorphism, strabismus	1 year- corpus callosum hypoplasia	Infantile onset	11 months	1 year- Intermittent delta activity noted in right temporal lobe s/o right temporal lobe epilepsy	My, Fo	Non-syndromic epilepsy	Singleton ES	CreV3	Singleton ES	Monogenic	Rett syndrome, congenital variant (613454)	Heterozygous	Autosomal dominant	FOXG1	NM_005249.5	c.312_333del p.(Pro105Argfs*80)	Frameshift deletion	De novo	Pathogenic	Novel	SUB13902210	NA	NA
F31	P33	3 years	Male	Yes	Epilepsy, autism spectrum disorder, speech delay	Normal	Infantile onset	2 years	Showing multifocal epileptiform discharges over bilateral hemispheres (independent and synchronous discharges) frequently.	FNS (behavioral arrest)	DS	Singleton exome and trio ES	CreV3	Trio ES	Monogenic	SCN2A-related disorder	Heterozygous	Autosomal dominant	SCN2A	NM_001040142.2	c.2765G>A p.(Arg922His)	Missense	De novo	Likely pathogenic	Novel	RCV002509379.3	Strong	Valproic acid, benzodiazepine, levetiracetam, Oxcarbazepine	Sodium channel blockers (eg, phenytoin, carbamazepine, lamotrigine)	35431799
F32	P34	4 years	Male	No	Global developmental delay, epilepsy	Thin corpus callosum and delayed myelination	Neonatal onset	1 months	2 months- Frequent spike sharp wave discharges on both hemispheres Impression- bilateral epileptic encephalopathy; 2 months and 3 months- Multifocal fronto-central spike and wave discharges; 4 months- Focal epilepsy of occipital origin; 8 months- Multifocal spikes, one seizure of probably right frontal origin was recorded; 3 years- Sleep record showed continued activation of very frequenc and ext…	FTS, My	EIMFS	Singleton ES	CreV3	Singleton ES	Monogenic	Developmental and epileptic encephalopathy 31 (616346)	Heterozygous	Autosomal dominant	DNM1	NM_001288739.2	c.1197-8G>A	Splicing	De novo	Likely pathogenic	Known	SCV002574901	Sparse	Ketogenic diet	NA
F33	P35	2 years	Female	No	Global developmental delay, epilepsy, sterotypic hand movements, regression, alternating esotropia	Normal	Infantile onset	1 year 6 months	1 year 6 months- Left frontal and right occipital epileptiform abnormalities; 2 years- persistent epileptiform abnormalities over a grossly disturbed background activity supporting the diagnosis of an epileptic encepalopathy- probably an evolving Lennox- Gestaut syndrome	Fo	Non-syndromic epilepsy	ES CNV analysis and MS-MLPA for validation	CreV3	ES CNV analysis	Imprinting disorder	Angelman syndrome	NA	Autosomal dominant	Chromosomal	NA	NA	Deletion	NA	Pathogenic	NA	NA	NA	NA
F34	P36	3 months	Male	Yes	Epileptic encephalopathy	Normal	Neonatal onset	Day 2	Day 2- burst suppression pattern; 1 month- Multifocal and generalised epileptiform abnormalities with mild to moderate degree of generalised non-specific dysfunction of electrical activity; 4 months- Generalized sharp and slow wave burst suppression pattern with multifocal spike and wave discharge supporting the diagnosis EE; 6 months- Multifocal and generalised epileptiform abnormalities over a …	My, Fo	EIDEE	Singleton ES	CreV3	Singleton ES	Monogenic	Developmental and epileptic encephalopathy 81 (618663)	Homozygous	Autosomal recessive	DMXL2	NM_001378457.1	c.352T>C p.(Trp118Arg)	Missense	Maternal and Paternal	VUS	Novel	SUB13902210	NA	NA
F35	P37	4 years	Female	Yes	Mild regression, epilepsy, behavioural abnormalities	Normal	Infantile onset	1 year	3 years- Normal; 3 years 4 months- Left PTO epileptiform abnormalities	Fo	Non-syndromic epilepsy	Singleton ES	CreV3	Singleton ES	Monogenic	Rett syndrome (312750)	Heterozygous	X-linked dominant	MECP2	NM_001110792	c.842delG p.(G281Afs*20)	Frameshift deletion	De novo	Pathogenic	Known	SUB13902210	Emerging	Valproic acid, carbamazepine, lamotrigine, Cannabidivarin	NA	21636780, 35364618, 30425922
F36	P38	7 years	Female	No	Global developmental delay, epilepsy, microcephaly, behavioral abnormalities	Hippocampus malrotation, fornix asymmetry, white matter intact	Infantile onset	7 months	2 years- Paroxysms of generalised high amplitude spike and slow waves with multifocal independent epileptiform discharges B/L intermittently	BTCS	Non-syndromic epilepsy	Singleton ES and CMA for validation	750k array and CreV3	ES CNV analysis	Imprinting disorder	Angelman syndrome	Heterozygous	Autosomal dominant	Chromosomal	NA	arr[GRCh38] 15q11.2q13.3(22582283_32623522)x1 (10.04Mb deletion)	Deletion	NA	Pathogenic	Known	NA	NA	NA
F37	P39	5 years	Female	No	Rett syndrome	Normal	Childhood onset	2 years	EEG- normal at 2 years	FBTCS	Non-syndromic epilepsy	MECP2 sequencing and singleton ES	CreV3	Singleton ES	Monogenic	Intellectual developmental disorder, X-linked syndromic, Bain type (300986)	Heterozygous	X-linked dominant	HNRNPH2	NM_019597.5	c.629A>G p.(Tyr210Cys)	Missense	De novo	Likely pathogenic	Known	RCV001265395.1	NA	NA
F38	P40	1 year	Male	No	Global developmental delay, epilepsy, visual impairment	Normal	Infantile onset	3 months	6 months- Normal	Fo	Non-syndromic epilepsy	Singleton ES	Medgenome TWIST	Singleton ES	Monogenic	Developmental and epileptic encephalopathy 42 (617106)	Heterozygous	Autosomal dominant	CACNA1A	NM_001127222.2	c.4043G>A p.(Arg1348Gln)	Missense	De novo	Likely pathogenic	Known	RCV000787277.14	Emerging	Acetazolamide, calcium channel blockers	NA	34102571, 25735478
F39	P41	1 year	Female	No	Global developmental delay, seizures, hypotonia, tremors, rotatory nystagmoid movements	Normal	Infantile onset	3 months	1 year- Few focal epileptiform abnormalities over the left fronto-central region supporting the diagnosis of focal epilepsy.	FTS	Non-syndromic epilepsy	Singleton ES	Medgenome TWIST	Singleton ES	Monogenic	Developmental and epileptic encephalopathy 42 (617106)	Heterozygous	Autosomal dominant	CACNA1A	NM_001127222.2	c.4043G>A p.(Arg1348Gln)	Missense	Unknown	Likely pathogenic	Known	RCV000787277.14	Emerging	Acetazolamide, calcium channel blockers	NA	34102571, 25735478
F40	P42	10 months	Male	No	Epilepsy	Mild delayed myelination	Infantile onset	4 months	4 months- Abnormal EEG s/o one electroclinical seizure in sleep with left hemispheric focal onset; 5 months- Mild/Moderate focal disturbances of electrical function over the right posterior head region without epileptiform abnormalities; 6 months- suggestive of probable focal epilepsy (right temporal epileptiform discharges).	FBTCS	Non-syndromic epilepsy	Singleton exome and trio ES	Medgenome TWIST	Trio ES	Monogenic	PRRT2-related disorder	Heterozygous	Autosomal dominant	PRRT2	NM_145239.3	c.649dup p.(Arg217Profs*8)	Frameshift insertion	Maternal	Pathogenic	Known	SUB13902210	Strong	Carbamazepine, oxcarbazepine, valproate, phenobarbital	Avoiding stress, sleep deprivation, anxiety, and other triggers	36187725, 28056630, 35382417
F41	P43	9 years	Male	No	Global developmental delay, epilepsy, facial dysmorphism	Malformed right hippocampus with thinning of corpus callosum	Infantile onset	11 months	8 years- Right temporoepileptiform abnormalities with mild to moderate degree of generalised non-specific dysfunction of electrical activity maximum over right posterior head region	FS+	Non-syndromic epilepsy	Fragile-X screening, Singleton ES and CMA for validation	Medgenome TWIST	ES CNV analysis	Chromosomal	19p13.13 microdeletion syndrome	Heterozygous	Autosomal dominant	Chromosomal	NA	19p13.13 (12768046_1329730 4)x1	Deletion	NA	Pathogenic	Known	NA	NA	NA
F42	P44	13 years	Male	Yes	Epilepsy, facial dysmorphism	Non-specific white matter changes	Infantile onset	18 months	13 years- Moderate focal electrical distuebance over left fronto-temporal region	FBTCS	Non-syndromic epilepsy	CMA	750K array	CMA	Chromosomal	22q11.2 microdeletion syndrome	Heterozygous	Autosomal dominant	Chromosomal	NA	NA	NA		Pathogenic	NA	NA	NA	NA
F43	P45	5 months	Female	No	Global developmental delay, microcephaly, B/L SNHL, spasticity, macular dystrophy	Globus pallidus hyperintensities, red nucleus hyperintensities with restricted diffusion, PLIC hyperintensities, mild delayed myelination	Infantile onset	3 months	Normal	Fo	EIMFS	Singleton ES	CreV3	Singleton ES	Monogenic	Developmental and epileptic encephalopathy 35 (616647)	Homozygous	Autosomal recessive	ITPA	NM_033453.4	c.137delA p.(Q46Rfs*43)	Frameshift deletion	Maternal and Paternal	Pathogenic	Novel	SCV004041609	NA	NA		34989426
F44	P46	9 years	Female	No	GDD, epilepsy, facial dysmorphism, joint laxity, strabismus	Periventricular white matter loss and basal ganglia changes, hyperintense globus pallidus, cerebellar dentate nuclei hyperintensities	Infantile onset	5 months	5 years- Right temporo-occipital epileptiform discharges with phase reversal over T6 suggestive of underlying structural lesion	FIAS with behavioral arrest, FTS	Non-syndromic epilepsy	Singleton exome and trio ES	CreV3	Trio ES	Monogenic	Short stature, optic nerve atrophy, and Pelger-Huet anomaly	Homozygous	Autosomal recessive	NBAS	NM_015909.4	c.886-3C>G	Splicing	Maternal and Paternal	VUS	Novel	SCV002520687	NA	NA
F45	P47	4 years	Female	Yes	Global developmental delay, epilepsy	Thinning of corpus callosum, T2 FLAIR hyperintesities in the periventricular region - mild white matter volume loss, inferior vermian hypoplasia	Infantile onset	6 months	1 year and 4 years- Normal	BTCS	Non-syndromic epilepsy	Singleton ES	CreV3	Singleton ES	Monogenic	Intellectual developmental disorder, autosomal recessive 13 (613192)	Homozygous	Autosomal recessive	TRAPPC9	NM_001160372.4	c.2699+1G>A	Splicing	Maternal and Paternal	Pathogenic	Novel	RCV002227923.2	NA	NA
F46	F48	2 years	Female	No	Global developmental delay, lactic acidosis, microcephaly, epilepsy	White matter loss and thin corpus callosum	Infantile onset	2 months	Normal	Epileptic spasm	IESS	Mendeliome	NA	Mendeliome	Monogenic	Pyruvate dehydrogenase E1-alpha deficiency (312170)	Heterozygous	X-linked dominant	PDHA1	NM_000284.4	c.379C>T p.(Arg127Trp)	Missense	De novo	Pathogenic	Known	RCV001731151.10	Strong	Ketogenic diet	NA	26354166, 33092611
F47	P49	2 years	Female	Yes	Global developmental delay, epilepsy, choreoathetoid movements, spasticity	Globus pallidus involvement, basal ganglia involvement, fornix involvement, central tegmental tract involvement	Infantile onset	5 months	EEG at 1 year and 2 years- Normal	TS	Non-syndromic epilepsy	Singleton ES	CreV3	Singleton ES	Monogenic	Hyperphenylalaninemia, BH4-deficient, B (233910)	Homozygous	Autosomal recessive	GCH1	NM_000161.3	c.644T>C p.(Met215Thr)	Missense	Maternal and Paternal	Likely pathogenic	Novel	RCV002264873.2	Strong	L-DOPA, 5-hydroxytryptophan, Sapropterin	NA	35083481, 34281987, 32456656
F48	P50	2 years	Female	No	Spinocerebellar ataxia	Cerebellar atrophy	Infantile onset	6 months	11 months- Abnormal EEG suggestive of modified hypsarrhythmia	Epileptic spasm	IESS	TP-PCR	NA	TP-PCR	Triplet-repeat disorders	Spinocerebellar ataxia 2 (183090)	Heterozygous	Autosomal dominant	ATXN2	NA	NA	Triplet-repeat	Paternal	Pathogenic	Known	NA	NA	NA
F49	P51	1 year	Male	Yes	Global developmental delay, epilepsy, microcephaly	Thin corpus callosum, delayed myelination	Infantile onset	4 months	EEG monitoring showed bilateral parieto-temporal epileptiform abnormalities (right>left) along with moderate degree of generalized non-specific disturbances of electrical function with generalized photo paroxysmal response. Recorded multiple electrographical seizures with origin from right posterior head region	Fo	Non-syndromic epilepsy	Singleton ES	CreV3	Singleton ES	Monogenic	Spinocerebellar ataxia 47	Heterozygous	Autosomal dominant	PUM1	NM_001020658.2	c.3439C>T p.(R1147W)	Missense	De novo	Likely pathogenic	Known	RCV000755727.6	NA	NA
F50	P52	2 years	Female	No	Neuroregression at the age of 1 year 7 months, choreathetoid movements, seizures, alert, hypotonia, dystonia, loss of all attained milestones	2 years- bilateral symmetrical T2 hyperintensities involving caudate and lentiform nuclei	Infantile onset	1 year 10 months		NA	Non-syndromic epilepsy	Singleton ES	CreV3	Singleton ES	Monogenic	Glutaric Acidemia Type 1 (231670)	Compound heterozygous	Autosomal recessive	GCDH	NM_000159.4	c.281G>A p.(Arg94Gln); c.1204C>T p.(Arg402Trp)	Missense/Missense	Maternal and Paternal	Pathogenic/Pathogenic	Known/Known	RCV000675080.15/ RCV000002166.34	Strong	Low lysine & tryptophan diet Carnitine supplementation	NA	GeneReviews
F51	P53	2 years	Male	No	Angelman syndrome	NA	Infantile onset	5 months	NA	NA	Non-syndromic epilepsy	Targeted testing	NA	MS-MLPA	Imprinting disorder	Angelman syndrome	NA	Autosomal dominant	NA	NA	Aberrant methylation		NA	Pathogenic	Known	NA	NA	NA
F52	P54	1 years	Male	Yes	Developmental epileptic encephalopathy, facial dysmorphism		Infantile onset	4 months	11 months: Bilateral parieto-temporal epileptiform abnormalities; West syndrome	Spasms	IESS	Singleton ES	CreV3	Singleton ES	Monogenic	Epileptic encephalopathy, early infantile, 84 (618792)	Homozygous	Autosomal recessive	UGDH	NM_003359.4	c.131C>T p.(Ala44Val)	Missense	Maternal and Paternal	Likely pathogenic	Known	RCV001004651.8	Sparse	Valproate and ketogenic diet	NA	32001716
F53	P55	1 years	Male	Yes	Global developmental delay, microcephaly, nystagmus, seizures, dysmorphism, axial hypotonia, hypertonia	Prominent subarachnoid spaces in bilateral fronto-temporal convexity	Infantile onset	4 months	25.09.2019- Normal	NA	Non-syndromic epilepsy	Singleton ES	CreV3	Singleton ES	Monogenic	Aicardi-Goutieres syndrome 3 (610329)	Homozygous	Autosomal recessive	RNASEH2C	NM_032193.4	c.205C>T p.(Arg69Trp)	Missense	Maternal and Paternal	Likely pathogenic	Known	RCV000001322.24	NA	NA
F54	P56	5 years	Female	Yes	Ataxia telangiectasia	Normal	Infantile onset	2 years	NA	Febrile and afebrile seizures	Non-syndromic epilepsy	Mendeliome	NA	Mendeliome	Monogenic	Ataxia-telangiectasia (208900)	Homozygous	Autosomal recessive	ATM	NM_000051.4	c.4852C>T p.(Arg1618Ter)	Stopgain	Maternal and Paternal	Pathogenic	Known	SUB13902210	NA	NA
F55	P57	9 years	Male	No	Global developmental delay, epilepsy, ID, facial dysmorphism	Ventriculomegaly, asymmetric prominence of the occipital horn of left lateral ventricle with relative preservation of right occipital white matter	Infantile onset	9 months	Abnormal interictal discharges, predominantly in left occipital region with secondary generalization		Non-syndromic epilepsy	Singleton ES	CreV3	Singleton ES	Monogenic	Hypotonia, infantile, with psychomotor retardation and characteristic facies 3, (616900)	Compound heterozygous	Autosomal recessive	TBCK	NM_001163435.3	c.557A>G p.(Asp186Gly)/ c.737_738del (p.Val246AspfsTer6)	Missense/ Frameshift deletion	Maternal and Paternal	Likely pathogenic/ Pathogenic	Novel	RCV001544497.3/ RCV001544498.3	NA	NA
F55	P58	17 years	Female	Sibling	Global developmental delay, epilepsy, ID, facial dysmorphism	Ventriculomegaly	Infantile onset	2 years	Abnormal left anterior frontal discharges	NA	Non-syndromic epilepsy	NA	Segregation analysis by Sanger sequencing	NA	Monogenic	Hypotonia, infantile, with psychomotor retardation and characteristic facies 3, (616900)	Compound heterozygous	Autosomal recessive	TBCK	NM_001163435.3	c.557A>G p.(Asp186Gly)/ c.737_738del (p.Val246AspfsTer6)	Missense/ Frameshift deletion	Maternal and Paternal	Likely pathogenic/ Pathogenic	Novel	RCV001544497.3/ RCV001544498.3	NA	NA
F56	P59	4 years	Female	No	Global developmental delay, epilepsy, stereotypic movements	Normal	Infantile onset	1 year	EEG (1Y) – Lowered epileptic threshold and liability focal and secondary generalized seizures. Findings also suggest multifocal brain insult	CFS	Non-syndromic epilepsy	Singleton exome, trio exome, CMA for validation	CreV3	ES CNV analysis	Chromosomal	1q43q44 microdeletion syndrome	Heterozygous	Autosomal dominant	NA	NA	arr[GRCh38] 1q43q44(238726812_246194815)x1 (7.4Mb)	Deletion	NA	Pathogenic	Known	NA	NA	NA
F57	P60	1 years	Female	No	Developmental epileptic encephalopathy	Normal	Infantile onset	4 months	Abnormal EEG from left parietal and temporal areas	Seizure types NA	Non-syndromic epilepsy	Singleton ES	CreV3	Singleton ES	Monogenic	Developmental and epileptic encephalopathy 74 (618396)	Heterozygous	Autosomal dominant	GABRG2	NM_198904.4	c.853C>G p.(Leu285Val)	Missense	De novo	Likely pathogenic	Novel	RCV003128666.1	Sparse	Valproate and levetiracetam	NA	35359574, 27864268
F58	P61	8 months	Male	Yes	Global development delay with hypotonia and dysmorphism	Basal ganglia changes, thin corpus callosum, and mild cerebral atrophy	Neonatal onset	Day 3	NA	NA	Non-syndromic epilepsy	Singleton ES	CreV3	Singleton ES	Monogenic	Mitochondrial short-chain enoyl-CoA hydratase 1 deficiency (616277)	Homozygous	Autosomal recessive	ECHS1	NM_004092.4	c.476A>G p.(Gln159Arg)	Missense	Maternal and Paternal	Likely pathogenic	Known	SUB13902210	NA	NA
F59	P62	1 year	Male	No	Angelman syndrome	NA	Infantile onset	1 year 4 months			Non-syndromic epilepsy	Targeted testing		MS-MLPA	Imprinting disorder	Angelman syndrome	Heterozygous	Autosomal dominant	NA	NA	Heterozygous deletion in PWS/AS region (15q11)	Deletion	NA	Pathogenic	Known	NA	NA	NA
F60	P63	2 years	Female	No	Developmental epileptic encephalopathy	Corpus callosal dysgenesis, mild diffuse cerebral atrophy predominantly involving the bilateral frontal and parietal lobes	Neonatal onset	2 months	Normal at 4 months and 11 months	Epileptic spasms	IESS	Singleton ES	CreV3	Singleton ES	Monogenic	Developmental and epileptic encephalopathy 28 (616211)	Homozygous	Autosomal recessive	WWOX	NM_016373.4	c.172+5G>A	Splicing	Maternal and Paternal	VUS	Novel	RCV002286550.2	NA	NA
F61	P64	3 years	Male	Yes	Developmental epileptic encephalopathy	Minimal volume loss in B/L fronto-temporo-parieto-occipital lobe and both lobes of cerebellum	Infantile onset	1 year 6 months		BTCS, My	Non-syndromic epilepsy	Singleton ES	TWIST	Singleton ES	Monogenic	Neurodegeneration, childhood-onset, stress-induced, with variable ataxia and seizures (618170)	Homozygous	Autosomal recessive	ADPRHL2	NM_017825.3	c.414_418del p.(Ala139Glyfs*4)	Frameshift deletion	Maternal and Paternal	VUS	Known	RCV000721142.2	NA	NA
F62	P65	5 years 6 months	Female	No	Global developmental delay with seizures	Normal	Childhood onset	3 years	Abnormal sleep EEG	NA	Non-syndromic epilepsy	Singleton ES	TWIST	Singleton ES	Monogenic	Pitt-Hopkins syndrome (610954)	Heterozygous	Autosomal dominant	TCF4	NM_001083962.2	c.655G>C p.(Asp219His)	Missense	De novo	Likely pathogenic	Novel	SUB13902210	NA	NA
F63	P66	13 years	Male	No	Paroxysmal kinesigenic dyskinesia (PKD)	Normal	Infantile onset	7 months	Normal	NA	Non-syndromic epilepsy	Singleton ES	TWIST	Singleton ES	Monogenic	Convulsions, familial infantile, with paroxysmal choreoathetosis (602066)	Heterozygous	Autosomal dominant	PRRT2	NM_145239.3	c.649dup p.(Arg217Profs*8)	Frameshift insertion	Paternal	Pathogenic	Known	SUB13902210	Strong	Carbamazepine, oxcarbazepine, valproate, phenobarbital	Avoiding stress, sleep deprivation, anxiety, and other triggers	36187725, 28056630, 35382417
F64	P67	1 year	Male	No	Bilateral cataracts, epilepsy, developmental delay	Volume loss, thin corpus callosum, WM changes	Infantile onset	NA	1 year- Abnormal EEG in sleep due to frequent spike wave discharge arising from bilateral parietal and occipital lobes- s/o multifocal epilepsy	NA	Non-syndromic epilepsy	Singleton ES	TWIST	Mendeliome	Monogenic	Warburg micro syndrome 1 (600118)	Homozygous	Autosomal recessive	RAB3GAP1	NM_012233.3	c.2290-17_2290del	Splice site deletion	Maternal Father's sample not available)		Novel	SUB13902245	NA	NA
F65	P68	1 year	Male	Yes	Global developmental delay, west syndrome, bilateral cataract	Hyperintensity in bilateral periventricular and deep white matter region	Neonatal onset	Day 2			IESS	Singleton ES	TWIST	Mendeliome	Monogenic	Cerebrotendinous xanthomatosis (213700)	Compound heterozygous	Autosomal recessive	CYP27A1	NM_000784.4	c.1184+1G>A; c.490C>T p.(Arg164Trp)	Splice-site variant and missense	NA	Pathogenic/ Likely pathogenic	Known/ Novel	SUB13902210	NA	NA
F66	P69	5 years	Male	No	Epileptic encephalopathy under eveluation with isolated language delay with regression and choreoathetosis	Severe cerebral and cerebellar atrophy, suggestive of NCL	Childhood onset	3 years	Multifocal epilepsy	UREB, jerky movements, twitchng of face, lasting 3-4 mins; repeated episodes with same semiology	PME	Singleton ES	TWIST	Singleton ES	Monogenic	Ceroid lipofuscinosis, neuronal, 2 (204500)	Homozygous	Autosomal recessive	TPP1	NM_000391.4	c.622C>T p.(Arg208Ter)	Stopgain	Maternal and Paternal	Pathogenic	Known	SUB13902210	Strong	Tripeptidyl‐peptidase I enzyme replacement therapy	NA
F67	P70	8 years	Female	No	Epilepsy, Regression of Speech, ADHD	NA	Childhood onset	7 years	Bilateral centrotemporal spikes and parietal epileptiform discharges	GTCS	Non-syndromic epilepsy	Singleton ES	CreV4	Singleton ES	Monogenic	Epilepsy, focal, with speech disorder and with or without impaired intellectual development (245570)	Heterozygous	Autosomal dominant	GRIN2A	NM_001134407.3	c.2179G>A p.(Ala727Thr)	Missense	Maternal	Pathogenic	Known	SUB13902210	Emerging	Memantine (GoF variants), L-Serine (LoF variants)	NA	32765929, 36516565, 34997442, 30544257
F67	P71	8 years	Female	Sibling	Twin with similar complaints	NA	Childhood onset	4 years	Right centre temporal epileptiform abnormalities	Fo	Non-syndromic epilepsy	NA	Segregation analysis by Sanger sequencing	NA	Monogenic	Epilepsy, focal, with speech disorder and with or without impaired intellectual development (245570)	Heterozygous	Autosomal dominant	GRIN2A	NM_001134407.3	c.2179G>A p.(Ala727Thr)	Missense	Maternal	Pathogenic	Known	SUB13902210	Emerging	Memantine (GoF variants), L-Serine (LoF variants)	NA	32765929, 36516565, 34997442, 30544257
F68	P72	3 years	Male	No	Epilepsy and ID	Simplified gyral pattern with cortical thickness	Infantile onset	6 months	Normal	NA	Non-syndromic epilepsy	Singleton ES and trio ES	CreV3	Trio ES	Monogenic	Intellectual developmental disorder 75, with neuropsychiatric features and variant lissencephaly (619827)	Compound heterozygous	Autosomal recessive	PIDD1	NM_145886.4	c.2134C>T p.(Arg712Trp); c.2507T>C p.(Leu836Pro)	Missense/ Missense	Maternal and Paternal	VUS/ VUS	Novel	NA	NA	NA
F69	P73	2 years	Male	No	Neuroregression, dystonia, epileptic encephalopathy	Pontine and dentate T2 hyperintensities, cortical volume loss, brainstem volume loss, non specific periventricular hyperintensities ?NCL	Infantile onset	1 year	Abnormal sleep EEG suggestive of epileptic encephalopathy	My	PME	Singleton ES	TWIST	Singleton ES	Monogenic	Epilepsy, progressive myoclonic 3, with or without intracellular inclusions (611726)	Homozygous	Autosomal recessive	KCTD7	NM_153033.5	c.518T>A p.(Ile173Asn)	Missense	Maternal and Paternal	VUS	Novel	SUB13902210	NA	NA
F70	P74	1 year 4 months	Female	No	Developmental delay, hypotonia, recurrent seizures, facial dysmorphism	Normal	Infantile onset	2 months	EEG(at 3 months) EEG showing right to left centro-temporal spike sharp wave discharges. S/O interictal epileptiform discharges.; 4months: This record shows focal epileptiform abnormalities over bilateral centroparietal regions during sleep.	GTCS	DS	Singleton ES	CreV3	Singleton ES	Monogenic	Developmental and epileptic encephalopathy 6B, non-Dravet (619317)	Heterozygous	Autosomal dominant	SCN1A	NM_001165963.4	c.677C>T p.T226M	Missense	De novo	Pathogenic	Known	RCV001420531.6	Strong	Valproate, clobazam, ketogenic diet, topiramate	Sodium channel blockers: phenytoin, carbamazepine, lamotrigine, and vigabatrin, rufinamide
F71	P75	1 year	Female	Yes	Global developmental delay, microcephaly, poor vision	Normal	Infantile onset	6 months	Video electroencephalogram report (23/12/20)- EEG showed normal recording in sleep	NA	Non-syndromic epilepsy	Singleton ES	CreV3	Singleton ES	Monogenic	Developmental and epileptic encephalopathy, 23 (615859)	Homozygous	Autosomal recessive	DOCK7	NM_001367561.1	c.2112+2T>C	Missense	Maternal and Paternal	Pathogenic	Novel	RCV001822974.2	NA	NA
F72	P76	11 years	Female	Yes	GDD, microcephaly, epilepsy, ID, facial dysmorphism	NA	Childhood onset	8 years	Bilateral centro-temporal discharges with CSWS s/o atypical Rolandic epilepsy vs epileptic encephalopathy with CSWS​	GTCS	EE-SWAS	Singleton ES	TWIST	Singleton ES	Monogenic	Intellectual developmental disorder, autosomal dominant 26 (615834)	Heterozygous	Autosomal dominant	AUTS2	NM_015570.4	c.742_742+3del	Frameshift deletion	De novo	Pathogenic	Novel	RCV003315382.1	NA	NA
F73	P77	9 years	Male	No	Episodic ataxia, seizures, choreiform movements	Normal	Infantile onset	4 months	9 years- Normal	1st episode of seizures at 4 months of age with up rolling of eyes, no fever, no frothing – lasted for 1 minute, 4-5 times a day for 12-13 days; At 2 and half years age- Seizures, and at 4 years age Jerky movements of hands started and present till now (2-3 times a day for 1-2 minutes); At 8 years age- History of convulsions was present; 10 years- Intermittent choreiform movements are present and…	Non-syndromic epilepsy	Singleton ES	CreV3	Singleton ES	Monogenic	PRRT2-related disorder	Homozygous	Autosomal recessive	PRRT2	NM_145239.3	c.649dup p.(Arg217Profs*8)	Frameshift insertion	Maternal and Paternal	Pathogenic	Known	SUB13902210	Strong	Carbamazepine, oxcarbazepine, valproate, phenobarbital	Avoiding stress, sleep deprivation, anxiety, and other triggers	36187725, 28056630, 35382417
F74	P78	9 years	Male	No	Global developmental delay, spasticity, optic atrophy	Cerebral volume loss	Infantile onset	Day 2	6 years: Focal epileptiform abnormalities over the bilateral frontal areas		KCNQ2-DEE	Singleton ES	TWIST	Singleton ES	Monogenic	KCNQ2-related disorder	Heterozygous	Autosomal dominant	KCNQ2	NM_172107.4	c.833T>C p.(Ile278Thr)	Missense	De novo	Likely pathogenic	Known	SUB13902210	Strong	Phenytoin, carbamazepine, retigabine	NA

## Sheet: S2_Undiagnosed 
S2_Clinical and genetic testing details of undiagnosed families
Family ID	Proband ID	Status	Age	Gender	Consanguinity	Clinical presentation	MRI findings	Seizure onset group	Seizure onset	EEG findings	Seizure category	Epilepsy syndrome	Genetic testing method	Capture kit
F75	P79	Undiagnosed	1 year 7 months	Female	Yes	Seizures, microcephaly, mild hypotonia, depressed nasal brige, epicanthal folds	Marked diffusion restriction with hypointensity- bilateral medial lemniscus; Bilateral symmetrical pontine restricted diffusion Asymmetrical prominence of temporal lobes	Infantile onset	6 months	Normal	GTS	Non-syndromic epilepsy	Singleton ES	CreV3
F76	P80	Undiagnosed	5 months	Male	No	Refractory myoclonic epilepsy	Patchy basal ganglia thalamic involvement; patchy putamen and bithalamic lesions suggestive of mitochondrial disorders	Infantile onset	4.5 months	Burst suppression pattern	Epileptic spasms	IESS	Singleton ES	CreV2
F77	P81	Undiagnosed	2 years	Male	No	GDD, seizures, tall forehead, broad nasal tip, broad columella, mild tented upper vermillion	Macrocerebellum	Infantile onset	9 months	1 year- Bilateral epileptiform abnormalities over the posterior head region; 2 years- Multifocal epileptiform abnormalities	FBTCS	Non-syndromic epilepsy	Singleton and trio ES	CreV2
F78	P82	Undiagnosed	6 months	Male	No	GDD, recurrent seizures, respiratory distress, lactic acidosis, lower limb mildly exaggerated	Symmetrical mild dilatation of the bilateral lateral ventricles and third ventricle; Paucity of white matter in cerebral hemisphere with prominent anterior interhemispheric fissure and subarachnoid space noted in bilateral fronto-temporal lobe convexity; Bilateral symmetrical intracranial T2 hyper intensities involving the basal ganglia with subtle diffuse restriction in the basal ganglia, genu o…	Infantile onset	3 months	3 months- normal; 4 months- Moderate focal disturbances electrical function over the right temporal region	GTS	Non-syndromic epilepsy	Singleton ES	CreV3
F79	P83	Undiagnosed	3 years	Male	No	Recurrent seizures, developmental delay, absent speech, behavioral abnormality, hyperactive, inattentive, bites himself, aggressive, broad forehead, hypotonia, bulbous nasal tip, depressed nasal bridge	Normal	Infantile onset	1 year 2 months	2 years 2 months: multifocal and generalised epileptiform abnormalities with mild degree of generalised non-specific dysfunction	BTCS	Non-syndromic epilepsy	Singleton and trio ES	CreV3
F80	P84	Undiagnosed	2 years	Female	Yes	Infantile epilepsy	Normal	Infantile onset	9 months	1 year: 2 seizure activity with onset over left centro-temporal region; 2 year: Mild degree of generalised non-specific dysfunction activity.	EFS+	Non-syndromic epilepsy	Singleton ES	TWIST
F81	P85	Undiagnosed	8 years	Female	Yes	GDD, seizures, hyperactivity, non-progressive dysmorphism	Normal	Infantile onset	1 year 6 months	1 year 6 months- Normal; 6 years- Normal	FMS(Hy)	Non-syndromic epilepsy	Singleton and trio ES	CreV3
F82	P86	Undiagnosed	14 years	Female	No	Neurodegenerative disorder	Thick corpus callosum, subcortical heterotopia, posterior heterotopia gray matter	Childhood onset	5 years	suggestive of non-convulsive status epilepticus	BTCS, AtS	EE-SWAS	Mendeliome	NA
F83	P87	Undiagnosed	5 years	Female	No	Hemi-megalencephalopathy	Aberrant cortical spinal tract, dysplastic cortex (predominantly motor), hypoplastic pyramid, white matter volume loss, asymmetrical corpus callosum	Childhood onset	8 months	EEG 6y -sleep and awake done showed multifocal and generalised epileptiform abnormalities, with burst attenuation over a disturbed background activity supporting the diagnosis of an epileptic encephalopathy. EEG 6 years- sleep induced activation of right fronto centro temporal discharges with bilateral synchrony with disturbed background activity s/o CSWS (Epileptic encephalopathy) EEG (14/04/22)…	BTCS	EE-SWAS	Singleton and trio ES	CreV3
F84	P88	Undiagnosed	3 years	Female	No	Genetic epilepsy	Few punctate white matter hyperintensities in high frontal and left parietal subcortical region	Infantile onset	1 year 6 months	Focal epileptiform abnormalities over bilateral fronto-centro-temporal region during sleep; EEG-bilateral frontocentral epileptiform discharges	BTCS, My	GEFS+	Singleton ES	CreV3
F84	P89	Undiagnosed	14 years	Male	No	Febrile seizures	NA	Infantile onset	1 year	NA	FS	GEFS+	NA	NA
F85	P90	Undiagnosed	8 years	Female	No	Epileptic encephalopathy	Normal	Childhood onset	2 years	6 years- Multifocal and generalised epileptiform abnormalities; 7 years- Multifocal epileptiform abnormalities with occasional bilateral synchrony. Scotosensitivity observed, suggestive of epileptic vs developmental encephalopathy; Video- Myoclonus (flexor), whole body brief, jerky, lasting for 5secs	My, GTS	LGS	Singleton and trio ES	CreV4
F86	P91	Undiagnosed	1 year	Female	No	Tuberous sclerosis	Subcortical subtle expansile regions, no significant tubers seen	Infantile onset	4 months	Generalised epileptiform abnormalities supporting the diagnosis of a generalised epilepsy; 1 year 4months- multifocal epileptiform discharges in right centrotemporal region and independent anterior and posterior temporal suggestive of multifocal epilepsy	Epileptic spasms	IESS	Mendeliome	NA
F87	P92	Undiagnosed	4 years	Male	No	Epilepsy, global delay with dyskinetic movements	Mild bilateral central parenchymal volume loss, subcortical white matter T2 hyperintense signals	Infantile onset	4 months	Bilateral parieto-temporo-occipital epileptiform abnormalities; Bilateral parieto-temporo-occipital epileptiform abnormalities (modified hypsarrhythmia)	Epileptic spasms	IESS	Mendeliome	NA
F88	P93	Undiagnosed	8 months	Male	Yes	Epileptic encephalopathy	Mild cerebral atrophy, thin corpus callosum	Infantile onset	6 months	Hypsarrhythmia	Epileptic spasms	IESS	Singleton ES	CreV3
F89	P94	Undiagnosed	12 years	Male	No	Progressive myoclonic epilepsy	Normal	Childhood onset	5 years	5 years- Bilateral persistant occipital spikes; 8 years- abnormal EEG due to frequent bilateral centroparietal as well as generalised interictal epileptic discharges associated with possibly myoclonic jerks.	My	PME	Singleton and trio ES	CreV3
F89	P95	Sibling	9 years	Female	No	Progressive myoclonic epilepsy	Normal	Childhood onset	8 years	NA	My	PME	NA	NA
F90	P96	Undiagnosed	8 years	Male	No	Epileptic encephalopathy	Cortical gliotic lesions, changes in the parietal and occipital lobes more extensive than typical changes of hypoglycemia	Childhood onset	3 years 6 months	Mildly abnormal slowing in posterior region indicative of non-specific cerebral dysfunction	Fo	Non-syndromic epilepsy	Mendeliome	NA
F91	P97	Undiagnosed	2 years	Male	No	Developmental epileptic encephalopathy		Infantile onset	2 months	6 months- Multifocal epileptiform abnormalities over bilateral hemispheres (independent and synchronous discharges); EEG at 7 months of age: showed multifocal epileptiform abnormalities; EEG at 11 months of age: showed multifocal and generalised epileptiform abnormalities with mild degree of generalised epileptiform abnormalities	Epileptic spasms	IESS	Singleton and trio ES	CreV3
F92	P98	Undiagnosed	2 years	Female	No	Developmental epileptic encephalopathy	Normal	Infantile onset	3 months	Predominantly left side temperoparietal spike/poly spike/sharp wave spreading to right hemisphere,biparietal spike sharp- wave seen; 7 months- sleep activation of bilateral independent and synchronous tempero occipital discharges(right>left); 10 months- Focal disturbance of electrical function over the left pariet0-occipital region, associated with epileptiform abnormalities suggestive of left po…	Epileptic spasms	IESS	Singleton and trio ES	CreV3
F93	P99	Undiagnosed	11 years	Male	No	Progressive myoclonic epilepsy	Normal	Childhood onset	8 years 6 months	8 years 9 months- Generalised epilepsy; 8 years 10 months- Multifocal epilepsy with generalization; 8 years 11 months- Normal; 9 years- Focal left temporal epilepsy; 9 years 6 months- Focal onset epilepsy from bilateral centro-temporal regions; 9 years 9 months- Normal sleep and awake responses	My, BTCS	PME	Singleton and trio ES	CreV3
F94	P100	Undiagnosed	3 years	Male	Yes	GDD, seizures, spasticity, microcephaly	Pachygyria with frontotemporal lobe atrophy	Infantile onset	1 year	2 years: Activation of bilateral independent frontal and central sharp waves	FS+	Non-syndromic epilepsy	Singleton ES	CreV3
F95	P101	Undiagnosed	7 years	Male	No	Epileptic encephalopathy	Mineralisation, hyperintensities in globus pallidus	Childhood onset	7 years	Abnormal EEG s/o focal onset epilepsy from left parietal region	FBTCS	Non-syndromic epilepsy	Singleton ES	CreV3
F96	P102	Undiagnosed	7 months	Female	No	Leigh disease	Homogeneous hyperintensities of basal ganglia, sub-thalamic involvement, globus restriction	Infantile onset	6 months	6 months- Normal	BTCS	Non-syndromic epilepsy	Mendeliome	NA
F97	P103	Undiagnosed	10 years	Female	Yes	GDD, facial dysmorphism	An ill-defined small subtle lesion appearing hypointense on T1 and hyperintense T2/FLAIR without restricted diffusion seen in the left thalamus	Infantile onset	8 months	10 years- Abnormal EEG occipital focal epileptic with slowing; right focal epileptiform discharges	FS+	Non-syndromic epilepsy	Singleton and trio ES	CreV3
F98	P104	Undiagnosed	8 years	Male	Yes	Refractory epilepsy	Normal	Childhood onset	2 years	4 years- Normal; 6 years- Generalised epileptform discharges	BTCS	Non-syndromic epilepsy	Singleton ES	CreV4
F99	P105	Undiagnosed	6 months	Female	Yes	Global delay, neuroregression, epilepsy, hepatosplenomegaly	Normal	Neonatal onset	1 months	1 month- electrical disturbances in b/l temporal regions suggestive of focal epilepsy; 3 months- Mild focal disturbance of electrical function over bitemporal region; 4 months- Abnormal EEG suggestive of moderate focal disturbance of electrical function over the left hemisphere with sharp structures; 11 months- right temporal region epileptiform activities.	FTCS	EIDEE	Singleton and trio ES	CreV3
F100	P106	Undiagnosed	5 years	Male	No	GDD, hyperCKemia, seizures	Patchy hyperintensities, dysplastic medulla, white matter volume loss, thin corpus callosum, sulci abnormally oriented	Infantile onset	4 months	4 months- Normal; 5 years- Normal	FBTCS	Non-syndromic epilepsy	Singleton and trio ES	CreV3
F101	P107	Undiagnosed	11 years	Male	No	Epilepsy	Normal	Childhood onset	3 years 6 months	Multifocal and generalized epileptiform abnormalities in addition to moderate degree of generalized non specific electrophysiological was noted. Recorded multiple upper and lower limb jerks	My, BTCS	EMAS	Trio ES	TWIST
F102	P108	Undiagnosed	6 years	Male	Yes	Microcephaly, mild facial dysmorphism, speech delay	T2/flair hyperintensities in subcortical white matter of B/L frontal lobes	Childhood onset	6 years	6 years- suggestive of mild to moderate focal disturbances in the right centeroparietal region	FBTCS	Non-syndromic epilepsy	Singleton ES	TWIST
F103	P109	Undiagnosed	2 years	Male	No	Developmental epileptic encephalopathy	Normal	Infantile onset	11 months	11 months- Attenuated slow background, multifocal left temporal spike and generalised polyspike discharge with burst attenuation.	Epileptic spasms	IESS	Singleton and trio ES	TWIST
F104	P110	Undiagnosed	2 years	Male	No	?mitochondrial disorder	Bilateral substantia nigra opacities with bilateral globus pallidus hyperintensities with posterior limb of internal capsule hyperintensities; MRI suggestive of mitochondrial disorder	Infantile onset	7 months	7 months- intermittent slowing; 2 years- Normal	BTCS	Non-syndromic epilepsy	Singleton ES	CreV2
F105	P111	Undiagnosed	4 days	Male	No	Neonatal seizures	Hyperintensities in cortical spinal tracts	Neonatal onset	Day 2	Day 2- features suggestive of severe encephalopathy; 7 months- focal epileptiform abnormalities over the left central region	TS	EIDEE	Singleton ES	TWIST
F106	P112	Undiagnosed	4 years	Male	No	Non-syndromic epilepsy	Normal	Infantile onset	1 year	1 year- EEG done showed bifrontal changes; 4 year- Generalized epileptifporm abnormalitis over a normal background suggestive of idiopathic generalized epilepsy; 4 years- Mild to moderate focal disturbance of electrical function over the left temporal region, associated with epileptiform abnormalities; B/L synchronous ictal discharges with focal myoclonic seizures - s/o symptomatic generalized ep…	FS+	GEFS+	Singleton and trio ES	TWIST
F107	P113	Undiagnosed	4 years	Male	No	GDD, epilepsy, cortical malformations	Subcortical heterotopia, ventricular heterotopia, polymicrogyria	Infantile onset	9 months	4 years- normal	BTCS	Non-syndromic epilepsy	Singleton ES	TWIST
F108	P114	Undiagnosed	4 years	Female	No	GDD, epilepsy, generalised hypotonia	Normal	Infantile onset	3 months	Abundant IEDs with Epileptic Encephalopathy	Epileptic spasms	IESS	Singleton and trio ES	TWIST
F109	P115	Undiagnosed	1 year	Female	No	Global developmental delay, myoclonic seizures	Normal	Infantile onset	8 months	10 months- The EEG is abnormal and reveals generalized spike, polyspike, sharp and slow wave epileptiform discharges	Epileptic spasms	IESS	Singleton ES	TWIST
F110	P116	Undiagnosed	8 years	Female	Yes	Neuroregression after 3 years, optic atrophy, spasticity	Extensive white matter loss, cerebellar atrophy, predominant grey matter involvement	Childhood onset	3 years	8 years- EEG done was suggestive of Severe diffuse encephalopathy, Focal epileptiform abnormalities over right temporal region.	FTS, My	Non-syndromic epilepsy	Singleton ES	TWIST
F111	P117	Undiagnosed	10 years	Male	No	GDD, behavioral abnormalities, seizures	Mild cerebral atrophy	Childhood onset	4 years 6 months	9 years- Frequent bilateral independent parieto-centro-temporal epileptiform abnormalities	BTCS	Non-syndromic epilepsy	Trio ES	CreV2
F112	P118	Undiagnosed	4 years	Female	No	Neuroregression (9 months), epilepsy, lower respiratory tract infection, microcephaly, spasticity of all four limbs, dystonia	Diffuse cerebral atrophy; mild cerebellar atrophy	Infantile onset	1 year 3 months	1 year 3 months- Normal; 2 years- Multiple bursts of generalised epileptiform abnormalities	BTCS, My	Non-syndromic epilepsy	Trio ES	CreV2
F113	P119	Undiagnosed	10 months	Female	No	GDD, seizures, microcephaly	Temporal predominance of cyst, subcortical expansile lesions, basal ganglia normal	Neonatal onset	9 days	2 months- Normal	Fo	Non-syndromic epilepsy	Singleton and trio ES	CreV3
F114	P120	Undiagnosed	2 months	Male	Yes	Neonatal seizures	Altered signal intensities involving white matter of both cerebral hemisphere with sparing of subcortical U fibres	Neonatal onset	4 days	Generalised epilepiform abnormalities	My, Fo	EIDEE	Singleton ES	CreV3
F115	P121	Undiagnosed	1 month	Female	No	Neonatal seizures, motor delay, microcephaly	Corpus callosum thinned out, white matter loss	Neonatal onset	Day 5 of life	Normal recording in sleep	Fo	Non-syndromic epilepsy	Singleton and trio ES	CreV3
F116	P122	Undiagnosed	2 years	Female	No	Epilepsy	Normal	Infantile onset	1 year	Suggestive of multifocal epilepsy	FS+	GEFS+	Singleton ES	TWIST
F117	P123	Undiagnosed	21 years	Male	No	ID, seizures, tall forehead, open mouth, bulbous finger tips, poor scholastic performance	Suggestive of non-specific white matter changes in the white matter of both parietal lobes	Childhood onset	15 years	20 years- Focal epileptiform abnormalities over the bifrontal and right temporal region suggestive of probable focal epilepsy over right temporal region; 23 years- Moderate diffuse encephalopathy	FIAS, FBTCS	Non-syndromic epilepsy	Fragile-X followed by CMA, and Singleton ES	650k array
F118	P124	Undiagnosed	10 years	Male	No	Speech delay, facial dysmorphism, seizures, tremors	Subtle FLAIR hyperintensities in bilateral periatrial white matter	Neonatal onset	1 month	Bilateral temporal and generalised epileptiform abnormalities	FBTCS	Non-syndromic epilepsy	CMA, Singleton ES and Trio ES	750k array and CreV3
F119	P125	Undiagnosed	2 years	Male	No	Epileptic encephalopathy	Normal	Infantile onset	3 months	8 months- PTO and generalised epileptiform abnormalities; 1 year 2 months- This EEG showed showed multifocal and generalised epileptiform abnormalities	Epileptic spasms	IESS	Singleton ES	CreV3
F120	P126	Undiagnosed	2 years	Male	No	Epileptic encephalopathy	Normal	Infantile onset	9 months	EEG at 10 months of age: showed one electro clinical, probably of right fronto-temporal onset.	Fo, FS	Non-syndromic epilepsy	Singleton ES	CreV3
F121	P127	Undiagnosed	1 year	Male	Yes	GDD, febrile seizures, ataxia	Normal	Infantile onset	1 year 5 months	9 months- Multifocal epileptiform abnormalities	FMS(Hy)	Non-syndromic epilepsy	MS-MLPA followed by Singleton ES	TWIST
F122	P128	Undiagnosed	2 years	Male	No	Developmental epileptic encephalopathy	Normal	Infantile onset	4 months	9 months- Multifocal and generalized epileptiform abnormalities with mild degree of generalized non specific dysfunction of electrical activity; 1 year- Bilateral frontal epileptiform abnormalities	BTCS	Non-syndromic epilepsy	Singleton ES and trio ES	TWIST
F123	P129	Undiagnosed	10 years	Male	Yes	Epilepsy with mild coarse facies	NA	Infantile onset	3 months	9 years- Diffuse slowing of theta and delta range activity; paroxysmal activity- diffuse slowing more prominent in left frontotemporal region; abnormal EEG	BTCS	Non-syndromic epilepsy	Singleton ES	TWIST
F124	P130	Undiagnosed	10 years	Male	No	Epileptic encephalopathy	Punctate hyperintensities, hyperintensities in the subcortical WM regions	Infantile onset	7 months	Prolonged 3 hour video EEG monitoring showed multifocal and generalized epileptiform abnormalities with marked activation in sleep. Recorded several habitual events in sleep and after photic stimulation suggestive of generalized tonic and tonic-hypo motor seizures.	GTS	Non-syndromic epilepsy	Singleton and trio ES	CreV3
F125	P131	Undiagnosed	5 months	Male	No	?mitochondrial disorder	Necrotic putamen and abnormality in globus pallidus; extensive white matter involvement and hyperintensity in subthalamic region (right side)	Infantile onset	4 months	NA	BTCS	Non-syndromic epilepsy	Mendeliome	NA
F126	P132	Undiagnosed	6 months	Male	No	Leigh disease	mitochondrial disorder, basal ganglia changes	Infantile onset	6 months	NA	NA	Non-syndromic epilepsy	Mendeliome	NA
F127	P133	Undiagnosed	13 years	Female	No	Intellectual disability, dysmorphism, right sided hemiplegia, increased tone on right side	Gliotic lesions in the temporal-occipital region and medial thalami; related to childhood vasculopathies	Childhood onset	4 years	NA	NA	Non-syndromic epilepsy	Singleton ES	CreV3
F127	P134	Sibling	10 years	Male	No	Intellectual disability, dysmorphism, right sided hemiplegia, increased tone on right side	Thin corpus callosum, cerebellar atrophy, vermian atrophy, callosal atrophy, cerebellar volume loss	Childhood onset	4 years	NA	NA	Non-syndromic epilepsy	Singleton ES	CreV3
F128	P135	Undiagnosed	2 years	Male	No	GDD, hypoglycemia, seizures, mild irritability, floppiness, tone abnormalities, truncal obesity, truncal ataxia, development age appropriate till 8-9 months		Infantile onset	9 months	NA	NA	Non-syndromic epilepsy	Singleton ES, Trio	CreV3
F129	P136	Undiagnosed	2 years	Female	No	Epileptic encephalopathy	Periventricular hyperintensity, thin corpus callosum	Infantile onset	10 months	1 year- Abnormality in the form of left anterior temporal epileptiform discharges; 1 year 5 months- Right parieto-temporal epileptiform abnormalities; 3 year- Normal	Fo	Non-syndromic epilepsy	Singleton ES and Trio ES	CreV3
F130	P137	Undiagnosed	3 years	Male	Yes	Developmental epileptic encephalopathy	Cerebral atrophy, delayed myelination, grey matter loss, vermian hypoplasia, thin corpus callosum	Infantile onset	9 months	NA	NA	Non-syndromic epilepsy	Singleton ES	CreV3
F131	P138	Undiagnosed	1 years	Male	No	Microcephaly, developmental delay, seizures	Severe cerebral atrophy	Infantile onset	2 months	NA	NA	Non-syndromic epilepsy	Singleton and trio ES	TWIST
F132	P139	Undiagnosed	9 months	Male	No	Global developmental delay, hypotonia, seizures, mild dysmorphism with ventriculomegaly	Significant thin CC, severe white matter volume loss, normal myelination	Infantile onset	5 months	5 months- Normal	Status epilepticus	Non-syndromic epilepsy	Singleton ES	TWIST
F133	P140	Undiagnosed	2 years	Female	No	Global developmental delay, hypotonia, seizures	Mild pontocerebellar hypoplasia (predominantly vermis), splenium dysmorphic, myelination normal, vermian hypoplasia	Infantile onset	7 months	Normal	Fo	Non-syndromic epilepsy	Singleton ES	CreV3
F134	P141	Undiagnosed	12 years	Male	No	Epileptic encephalopathy	Normal	Childhood onset	6 years	Abnormal EEG suggestive of epileptic encephalopathy, Generalised epilepsy ?lennox gastaut syndrome, Hypsarrythmia variant	Epileptic spasms, tonic seizures	LGS	Singleton ES	TWIST
F135	P142	Undiagnosed	2 years	Male	No	GDD with infantile epileptic spasm syndrome		Infantile onset	2 months	Hypsarrhythmia	Epileptic spasms	IESS	Singleton ES	TWIST
F136	P143	Undiagnosed	6 years	Female	No	Epileptic encephalopathy	Normal	Neonatal onset	Day 1	Multifocal discharges arising from bilateral frontal, parieto-occipital and left central lobe and diffuse background slowing	Tonic seizures	EIDEE	Singleton ES	TWIST
F137	P144	Undiagnosed	10 years	Male	No	Panayiotopoulos syndrome with electrical status epilepticus in sleep (ESES)	S/o right mesial temporal mesial sclerosis	Childhood onset	5 years	6 years- Suggestive of electrical status epilepticus of sleep (ESES), 7 years- S/o CSWS- continuous spike wave during sleep; 8 years- Primary generalised epilepsy with electrographic status epilepticus	NA	EE-SWAS	Singleton ES	TWIST
F138	P145	Undiagnosed	12 years	Male	No	Epileptic encephalopathy	Normal	Infantile onset	1 year 6 months	Periodic generalised slow waves complexes	NA	Non-syndromic epilepsy	Singleton ES	TWIST
F139	P146	Undiagnosed	4 years	Male	Yes	Episodic neuroregression with generalised epilepsy (?Mitochondrial disorder)	Mild cerebral atrophy; t2 flair hyperintensities in periventricular white matter in b/l frontal lobes	Infantile onset	1 year 9 months	4 years- Abnormal EEG (sleep) – abundant sharp waves discharge arising independently from right frontal and bilateral occipital lobe. Absence of sleep marker – frequent spike waves discharges from bilateral temporal and frontal lobes s/o multifocal epilepsy	Fo to BTCS	Non-syndromic epilepsy	Singleton ES	TWIST
F140	P147	Undiagnosed	3 years	Male	No	Epileptic encephalopathy	Suspicious ill-defined mild heterogenous T2 hyperintensity involving the bilateral parieto-occipital periventricular white matter-?mild periventricular leukomalacia/terminal zones of myelination, with no other definite focal lesions identified	Infantile onset	9 months	Abnormal EEG showing generalized high amplitude, suggestive of epileptic encephalopathy, ?West syndrome; Generalized and multifocal(bilateral frontal, fronto-central, temporal and posterior head region)epileptiform abnormalities	Epileptic spasms	IESS	Singleton and trio ES	CreV4
F141	P148	Undiagnosed	2 years	Female	No	GDD with west syndrome with increase spasms		Infantile onset	NA	Hypsarrhythmia	Epileptic spasms	IESS	Singleton ES	CreV4
F142	P149	Undiagnosed	2 years	Male	Yes	Epileptic encephalopathy with refractory status epilepticus	T2/FLAIR hyperintense focus in right thalamus without diffusion restriction on post contrast enhanced ?lacunar infract	Infantile onset	2 years	Abnormal right hemispheric background activity, multiple seizure types (myoclonic jerks, epileptic spasms, focal clonic), near continuous interictal periodic discharges. Absent sleep marker.	Multiple seizure types (myoclonic jerks, epileptic spasms, focal clonic)	Non-syndromic epilepsy	Singleton ES	TWIST

## Sheet: S3_Published
S3_Details of families which are published
Reference	Genetic testing	Type of disorder	Final diagnosis	Gene	Transcript ID	Zygosity	Variants	Type of variant	ACMG classification	Inheritance pattern
Happ et al., 2023	Trio ES	Monogenic	Developmental and epileptic encephalopathy 112 (620537)	KCNH5	NM_139318.5	De novo	c.970A>G p.(K324E)	Missense	VUS	Autosomal dominant
Majethia et al., 2021	Singleton ES	Monogenic	Multiple mitochondrial dysfunctions syndrome 7 (620423)	GCSH	NM_004483.5	Homozygous	c.1A>G p.(?)	Startloss	Pathogenic	Autosomal recessive
Majethia et al., 2021	Segregation analysis by Sanger	Monogenic	Multiple mitochondrial dysfunctions syndrome 7 (620423)	GCSH	NM_004483.5	Homozygous	c.1A>G p.(?)	Startloss	Pathogenic	Autosomal recessive
Majethia et al., 2022	Singleton ES	Monogenic	Neurodevelopmental disorder with epilepsy, spasticity, and brain atrophy (618741)	TRAPPC4	NM_016146.6	Homozygous	c.278C>T p.(Pro93Leu)	Missense	Likely pathogenic	Autosomal recessive
Majethia et al., 2022	Segregation analysis by Sanger	Monogenic	Neurodevelopmental disorder with epilepsy, spasticity, and brain atrophy (618741)	TRAPPC4	NM_016146.6	Homozygous	c.278C>T p.(Pro93Leu)	Missense	Likely pathogenic	Autosomal recessive
Majethia et al., 2021	Singleton ES	Monogenic	Encephalopathy, progressive, early-onset, with brain edema and/or leukoencephalopathy, 2 (618321)	NAXD	NM_018210.4	Homozygous	c.301G>A p.(Ala101Thr)	Missense	VUS	Autosomal recessive
Narayanan et al., 2022	Singleton ES	Monogenic	Epilepsy, progressive myoclonic 3, with or without intracellular inclusions (611726)	KCTD7	NM_153033.5	Homozygous	c.280C>T p.(Arg94Trp)	Missense	Likely pathogenic	Autosomal recessive
Majethia et al., 2022	Singleton ES	Monogenic	Neurodevelopmental disorder with cardiomyopathy, spasticity, and brain abnormalities (619121)	SHMT2	NM_005412.6	Homozygous	c.1133A>G p.(Asp378Gly)	Missense	Likely pathogenic	Autosomal recessive
Narayanan et al., 2022	Trio ES	Monogenic	Developmental and epileptic encephalopathy 90 (301058)	FGF13	NM_004114.5	De novo	c.14T>G p.I5S	Missense	Likely pathogenic	X-linked
Kapoor et al., 2021	Mendeliome	Monogenic	Combined oxidative phosphorylation deficiency 27 (616672)	CARS2	NM_024537.4	Homozygous	c.655G>A p.Ala219Thr	Missense	Pathogenic	Autosomal recessive
Majethia et al., 2023	Medgenome TWIST	Monogenic	NA	KCNK18	NM_181840	Homozygous	c.499C>T p.(Arg167Ter )	Stopgain	Likely pathogenic	Autosomal recessive
Narayanan et al., 2021	Trio ES	Monogenic	Developmental and epileptic encephalopathy 7 (613720)	KCNQ2	NM_172107.4	De novo	c.316T>G p.(Cys106Gly)	Missense	Likely pathogenic	Autosomal dominant
Narayanan et al., 2021	MLPA (Salsa PO34-B1-PO35-B1 DMD kit)	Monogenic	Becker muscular dystrophy (300376)	DMD	NA	Heterozygous	Hemizygous deletion in exon 44 and 45 of DMD	Deletion	NA	X-linked recessive

## Sheet: Abbreviation
Abbreviation	Epilepsy syndrome/ Seizure types
FIAS	Focal impaired awareness seizures
BTCS	Bilateral tonic clonic seizures
MS	Myoclonic seizures
FBTCS	Focal to bilateral tonic clonic seizures
GCS	Generalised clonic seizures
EFS+	Epilepsy febrile seizure plus
FS	Febrile seizures
Fmy	Focal myoclonic seizures
FS+	Febrile seizures plus
FTCS	Focal tonic-clonic seizures
CFS	Complex febrile seizures
FHS	Focal hemiclonic seizures
Fhy	Focal hyperkinetic seizures
FMS	Focal Motor seizures
Atonic Seizure	AtS
Focal non-motor onset	FNS
Fo	Focal Seizures
IESS	Infantile epileptic spasm syndrome
KCNQ2-DEE	KCNQ2-developmental and epileptic encephalopathy
PD-DEE	Pyridoxine-dependent (ALDH7A1) developmental and epileptic encephalopathy
DS	Dravet syndrome
EIDEE	Early infantile developmental and epileptic encephalopathy
EIMFS	Epilepsy of infancy with migrating focal seizures
GEFS+	Genetic epilepsy with febrile seizures plus
EE-SWAS	Epileptic encephalopathy with spike-and-wave activation in sleep
LGS	Lennox–Gastaut syndrome
PME	Progressive myoclonus epilepsies
